# Supplementary material for: Anas barbariae 200K Modulates Cell Stiffness and Oxidative Stress in Microglial Cells In Vitro
Source: Int J Mol Sci. 2025 Feb 9;26(4):1451. doi: 10.3390/ijms26041451 (PMC11855513; doi:10.3390/ijms26041451)
Supplement: Supplementary file 1 [file ijms-26-01451-s001.zip]

Archive with 1 entries (1 files):
- ijms-3257083-supplementary.pdf
